# Supplementary material for: Impacts of Micro/Nanoplastics Combined with Graphene Oxide on Lactuca sativa Seeds: Insights into Seedling Growth, Oxidative Stress, and Antioxidant Gene Expression
Source: Plants (Basel). 2024 Dec 11;13(24):3466. doi: 10.3390/plants13243466 (PMC11679930; doi:10.3390/plants13243466)
Supplement: Supplementary file 1 [file plants-13-03466-s001.zip]

Archive with 1 entries (1 files):
- plants-3317975-supplementary.pdf
